# Supplementary material for: Computational Modeling of Gluteus Medius Muscle Moment Arm in Caviomorph Rodents Reveals Ecomorphological Specializations
Source: Front Bioeng Biotechnol. 2022 May 25;10:806314. doi: 10.3389/fbioe.2022.806314 (PMC9174681; doi:10.3389/fbioe.2022.806314)
Supplement: Supplementary file 1 [file DataSheet1.zip]

Archive with 40 entries (22 files):
- Löffler et al. supplementary figures.docx
- Löffler et al. supplementary tables.xlsx
- R_script_&_data/
- R_script_&_data/.RData
- R_script_&_data/.Rhistory
- R_script_&_data/.Rproj.user/
- R_script_&_data/.Rproj.user/6138E7C0/
- R_script_&_data/.Rproj.user/6138E7C0/bibliography-index/
- R_script_&_data/.Rproj.user/6138E7C0/ctx/
- R_script_&_data/.Rproj.user/6138E7C0/explorer-cache/
- R_script_&_data/.Rproj.user/6138E7C0/pcs/
- R_script_&_data/.Rproj.user/6138E7C0/pcs/files-pane.pper
- R_script_&_data/.Rproj.user/6138E7C0/pcs/source-pane.pper
- R_script_&_data/.Rproj.user/6138E7C0/pcs/windowlayoutstate.pper
- R_script_&_data/.Rproj.user/6138E7C0/pcs/workbench-pane.pper
- R_script_&_data/.Rproj.user/6138E7C0/presentation/
- R_script_&_data/.Rproj.user/6138E7C0/profiles-cache/
- R_script_&_data/.Rproj.user/6138E7C0/rmd-outputs
- R_script_&_data/.Rproj.user/6138E7C0/saved_source_markers
- R_script_&_data/.Rproj.user/6138E7C0/sources/
- R_script_&_data/.Rproj.user/6138E7C0/sources/per/
- R_script_&_data/.Rproj.user/6138E7C0/sources/per/t/
- R_script_&_data/.Rproj.user/6138E7C0/sources/per/t/3FF2ADF9
- R_script_&_data/.Rproj.user/6138E7C0/sources/per/t/3FF2ADF9-contents
- R_script_&_data/.Rproj.user/6138E7C0/sources/per/u/
- R_script_&_data/.Rproj.user/6138E7C0/sources/prop/
- R_script_&_data/.Rproj.user/6138E7C0/sources/prop/08A1D03D
- R_script_&_data/.Rproj.user/6138E7C0/sources/prop/59C7497E
- R_script_&_data/.Rproj.user/6138E7C0/sources/prop/721D6802
- R_script_&_data/.Rproj.user/6138E7C0/sources/prop/INDEX
- R_script_&_data/.Rproj.user/6138E7C0/tutorial/
- R_script_&_data/.Rproj.user/6138E7C0/viewer-cache/
- R_script_&_data/.Rproj.user/shared/
- R_script_&_data/.Rproj.user/shared/notebooks/
- R_script_&_data/.Rproj.user/shared/notebooks/patch-chunk-names
- R_script_&_data/.Rproj.user/shared/notebooks/paths
- R_script_&_data/Data.xlsx
- R_script_&_data/Hystricognathi_species.nwk
- R_script_&_data/IMMA_Caviomorpha.Rproj
- R_script_&_data/Script.R
