# Supplementary material for: Computational Modeling of Gluteus Medius Muscle Moment Arm in Caviomorph Rodents Reveals Ecomorphological Specializations
Source: Front Bioeng Biotechnol. 2022 May 25;10:806314. doi: 10.3389/fbioe.2022.806314 (PMC9174681; doi:10.3389/fbioe.2022.806314)
Supplement: Supplementary file 1 [file DataSheet1.zip › Löffler et al. supplementary tables.xlsx]

## Sheet: Table S1
Table S1: Studied specimens and correction factors.
Superfamily	Species	Collection	Catalogue number	Ratio (femoral length)*	Ratio (condylic width)**
Cavioidea	Cavia porcellus	NMW	1543
	Cuniculus paca	MfN	77178	1.008	0.99
	Dasyprocta fulingosa	NMW	26491
	Dasyprocta leporina	NMW	26490
	Dasyprocta punctata	MfN	72483	0.983	1.004
	Dolichotis patagonum	NMW	52407
	Hydrochoeris hydrochaeris	NMW	67970
	Myoprocta acouchy	NMW	63351
Chinchilloidea	Chinchilla lanigera	MfN	81125	1.007	1.022
	Lagidium peruanum	MfN	81115	1.01	1.032
	Lagostomus maximus	NMW	2453
Erethizontoidea	Coendou mexicanus	MfN	74557	1.026	1.022
	Erethizon dorsatum	NMW	38110
Octodontoidea	Capromys pilorides	NMW	68004
	Kannabateomys amblyonyx	MfN	38791	1.011	1.051
	Myocastor coypus	NMW	63550
	Octodon degus	MfN	84366	1.003	1.089
	Proechimys mincae	MfN	13543	1.009	1.009
* Femoral length meassured directly on the museum specimen (in cm) devided by femoral length measured digitally in Maya
** Condylic width meassured directly on the museum specimen devided by condylic width measured digitally in Maya
NMW: Naturkundemuseum Wien
MfN: Museum für Naturkunde Berlin

## Sheet: Table S2
Table S2: Instantaneous muscle moment arms in cm.
			Retraction angle [°]
Species	Lifestyle category	Abduction angle [°]	0	10	20	30	40	50	60	70	80	90	100	110	120	130	140	150	160	170	180
Proechimys mincae	fossorial	0	0.312	0.299	0.294	0.297	0.307	0.324	0.345	0.369	0.394	0.419	0.442	0.463	0.48	0.493	0.501	0.506	0.506	0.504	0.499
		30	0.138	0.123	0.139	0.177	0.225	0.276	0.327	0.374	0.417	0.455	0.485	0.507	0.519	0.52	0.51	0.489	0.459	0.424	0.392
		60	0.088	0.075	0.112	0.17	0.23	0.29	0.347	0.399	0.445	0.483	0.512	0.529	0.533	0.521	0.49	0.439	0.365	0.271	0.163
Octodon degus		0	0.295	0.313	0.331	0.349	0.365	0.378	0.387	0.394	0.397	0.396	0.393	0.388	0.383	0.379	0.377	0.377	0.379	0.383	0.386
		30	0.19	0.223	0.268	0.304	0.337	0.364	0.385	0.398	0.403	0.398	0.384	0.362	0.334	0.303	0.276	0.262	0.266	0.285	0.313
		60	0.151	0.201	0.248	0.292	0.33	0.362	0.387	0.402	0.407	0.399	0.378	0.342	0.291	0.225	0.146	0.063	0.048	0.128	0.207
Lagostomus maximus		0	0.615	0.63	0.673	0.739	0.818	0.905	0.991	1.075	1.15	1.215	1.268	1.305	1.327	1.333	1.325	1.305	1.281	1.259	1.244
		30	0.104	0.209	0.367	0.528	0.686	0.835	0.973	1.097	1.203	1.289	1.349	1.381	1.378	1.335	1.251	1.125	0.971	0.821	0.733
		60	0.43	0.468	0.558	0.678	0.809	0.94	1.066	1.18	1.279	1.357	1.409	1.429	1.411	1.346	1.225	1.044	0.804	0.525	0.304
Cuniculus paca		0	0.995	0.931	0.905	0.919	0.973	1.056	1.16	1.273	1.388	1.499	1.599	1.686	1.755	1.804	1.831	1.837	1.825	1.801	1.775
		30	0.435	0.282	0.279	0.428	0.624	0.829	1.028	1.216	1.387	1.538	1.662	1.755	1.811	1.822	1.782	1.685	1.531	1.335	1.141
		60	0.554	0.446	0.447	0.556	0.721	0.906	1.093	1.272	1.436	1.579	1.695	1.778	1.82	1.81	1.739	1.594	1.365	1.049	0.67
Myocastor coypus		0	1.024	1.01	1.017	1.046	1.093	1.154	1.224	1.298	1.372	1.442	1.506	1.561	1.605	1.637	1.658	1.669	1.671	1.668	1.664
		30	0.421	0.418	0.507	0.648	0.809	0.975	1.137	1.287	1.423	1.539	1.631	1.696	1.728	1.725	1.684	1.609	1.508	1.405	1.331
		60	0.277	0.293	0.441	0.631	0.829	1.022	1.205	1.373	1.52	1.643	1.735	1.789	1.796	1.746	1.627	1.425	1.133	0.755	0.336
Erethizon dorsatum	scansorial	0	1.388	1.395	1.419	1.458	1.508	1.568	1.632	1.699	1.765	1.827	1.883	1.933	1.975	2.008	2.033	2.051	2.063	2.07	2.073
		30	0.699	0.746	0.853	0.996	1.156	1.321	1.483	1.634	1.77	1.887	1.979	2.045	2.081	2.087	2.065	2.022	1.974	1.938	1.931
		60	0.087	0.316	0.565	0.81	1.045	1.267	1.473	1.658	1.817	1.946	2.037	2.082	2.071	1.99	1.827	1.576	1.256	0.958	0.886
Coendou mexicanus		0	0.832	0.846	0.87	0.902	0.939	0.979	1.019	1.058	1.093	1.122	1.146	1.164	1.174	1.18	1.181	1.179	1.177	1.176	1.176
		30	0.438	0.504	0.593	0.694	0.798	0.898	0.991	1.072	1.139	1.188	1.215	1.218	1.196	1.148	1.079	1.003	0.94	0.914	0.938
		60	0.181	0.335	0.488	0.635	0.775	0.903	1.019	1.117	1.196	1.249	1.272	1.258	1.197	1.081	0.901	0.653	0.348	0.089	0.364
Capromys pilorides		0	1.128	1.099	1.086	1.088	1.106	1.137	1.179	1.23	1.284	1.34	1.394	1.444	1.488	1.526	1.556	1.579	1.595	1.606	1.614
		30	0.584	0.536	0.533	0.63	0.743	0.875	1.011	1.143	1.265	1.372	1.461	1.528	1.571	1.588	1.579	1.548	1.503	1.457	1.424
		60	0.237	0.095	0.23	0.43	0.629	0.82	1	1.162	1.305	1.423	1.511	1.563	1.574	1.536	1.443	1.292	1.087	0.853	0.658
Kannabateomys amblyonyx		0	0.519	0.544	0.57	0.597	0.622	0.644	0.664	0.68	0.691	0.698	0.702	0.703	0.702	0.7	0.699	0.698	0.697	0.697	0.695
		30	0.31	0.368	0.431	0.493	0.551	0.604	0.649	0.684	0.708	0.72	0.719	0.705	0.679	0.646	0.613	0.589	0.582	0.593	0.618
		60	0.205	0.296	0.383	0.465	0.54	0.607	0.662	0.705	0.732	0.741	0.728	0.689	0.623	0.528	0.408	0.28	0.201	0.252	0.373
Cavia porcellus	cursorial	0	0.388	0.375	0.375	0.387	0.408	0.438	0.472	0.508	0.545	0.579	0.61	0.636	0.657	0.672	0.682	0.688	0.69	0.689	0.689
		30	0.141	0.12	0.156	0.22	0.293	0.366	0.437	0.501	0.559	0.608	0.646	0.671	0.683	0.68	0.661	0.63	0.589	0.551	0.527
		60	0.168	0.155	0.19	0.254	0.326	0.4	0.471	0.535	0.591	0.637	0.669	0.685	0.682	0.655	0.601	0.517	0.401	0.259	0.116
Dasyprocta leporina		0	1.165	1.112	1.081	1.073	1.089	1.128	1.183	1.25	1.323	1.397	1.467	1.53	1.582	1.622	1.648	1.659	1.662	1.661	1.664
		30	0.651	0.557	0.528	0.572	0.673	0.803	0.945	1.086	1.218	1.335	1.443	1.504	1.544	1.546	1.506	1.421	1.299	1.166	1.077
		60	0.377	0.177	0.092	0.268	0.465	0.657	0.839	1.006	1.157	1.285	1.387	1.455	1.482	1.459	1.373	1.211	0.963	0.629	0.256
Dasyprocta fuliginosa		0	0.96	0.945	0.945	0.984	1.033	1.096	1.167	1.242	1.315	1.383	1.441	1.488	1.522	1.54	1.544	1.535	1.517	1.495	1.476
		30	0.424	0.425	0.504	0.631	0.777	0.927	1.073	1.208	1.328	1.429	1.505	1.551	1.563	1.535	1.464	1.35	1.201	1.045	0.931
		60	0.195	0.216	0.37	0.55	0.732	0.908	1.073	1.222	1.352	1.458	1.535	1.576	1.575	1.522	1.407	1.222	0.962	0.638	0.298
Dasyprocta punctata		0	0.77	0.719	0.708	0.74	0.809	0.905	1.016	1.134	1.252	1.365	1.47	1.562	1.64	1.7	1.741	1.762	1.766	1.754	1.734
		30	0.254	0.116	0.223	0.417	0.616	0.811	0.999	1.176	1.339	1.484	1.609	1.708	1.778	1.812	1.805	1.75	1.643	1.494	1.328
		60	0.549	0.504	0.544	0.653	0.801	0.964	1.13	1.291	1.442	1.577	1.691	1.778	1.832	1.843	1.8	1.688	1.489	1.188	0.784
Dolichotis patagonum		0	1.182	1.187	1.233	1.314	1.422	1.547	1.681	1.816	1.946	2.067	2.174	2.265	2.337	2.39	2.422	2.437	2.438	2.432	2.424
		30	0.372	0.465	0.666	0.9	1.141	1.377	1.601	1.809	1.996	2.157	2.286	2.379	2.426	2.422	2.357	2.233	2.067	1.905	1.82
		60	0.473	0.559	0.745	0.971	1.208	1.441	1.663	1.869	2.051	2.205	2.321	2.391	2.402	2.336	2.169	1.871	1.417	0.804	0.093
Myoprocta acouchy		0	0.461	0.463	0.487	0.527	0.578	0.637	0.698	0.757	0.813	0.862	0.904	0.937	0.959	0.971	0.973	0.967	0.957	0.945	0.936
		30	0.11	0.169	0.271	0.38	0.488	0.591	0.687	0.773	0.848	0.908	0.952	0.976	0.977	0.954	0.904	0.83	0.743	0.662	0.618
		60	0.256	0.288	0.36	0.45	0.545	0.64	0.729	0.81	0.878	0.932	0.967	0.979	0.963	0.913	0.823	0.689	0.51	0.293	0.071
Hydrochoerus hydrochaeris		0	2.056	1.969	1.922	1.92	1.964	2.049	2.166	2.305	2.454	2.606	2.75	2.88	2.991	3.077	3.135	3.166	3.171	3.154	3.123
		30	1.026	0.889	0.912	1.086	1.347	1.644	1.95	2.246	2.521	2.765	2.97	3.126	3.224	3.256	3.213	3.09	2.892	2.641	2.387
		60	0.57	0.32	0.487	0.85	1.239	1.623	1.989	2.33	2.637	2.902	3.115	3.265	3.338	3.317	3.184	2.915	2.491	1.903	1.165
Lagidium peruanum		0	0.754	0.807	0.888	0.987	1.094	1.201	1.303	1.395	1.473	1.534	1.575	1.594	1.591	1.568	1.53	1.487	1.449	1.429	1.432
		30	0.219	0.403	0.595	0.784	0.963	1.129	1.278	1.407	1.509	1.581	1.617	1.61	1.553	1.441	1.272	1.058	0.835	0.69	0.726
		60	0.526	0.622	0.757	0.908	1.061	1.208	1.343	1.459	1.551	1.613	1.639	1.622	1.553	1.427	1.238	0.995	0.731	0.544	0.594
Chinchilla lanigera		0	0.215	0.227	0.258	0.3	0.349	0.399	0.447	0.491	0.53	0.562	0.586	0.601	0.608	0.606	0.598	0.584	0.569	0.557	0.552
		30	0.031	0.089	0.166	0.243	0.317	0.386	0.449	0.503	0.549	0.583	0.605	0.611	0.6	0.571	0.524	0.46	0.387	0.322	0.292
		60	0.272	0.283	0.313	0.355	0.403	0.452	0.499	0.542	0.576	0.6	0.612	0.608	0.587	0.546	0.484	0.401	0.3	0.194	0.13
Values highlighted in red: Anatomically impossible poses due to collisions of femur and pelvis during modelling in Autodesk Maya

## Sheet: Table S3
Table S3: Osteological measurements.
		Femoral diameter [cm]
Species	In-lever [cm]	Measurement 1	Measurement 2	Measurement 3	Mean	Standard deviation
Capromys pilorides	1.60279	0.857331	0.85428	0.855297	0.855636	0.00155349
Cavia porcellus	0.721393	0.414936	0.412902	0.414936	0.414258	0.00117433
Chinchilla lanigera	0.617283	0.363069	0.368154	0.371205	0.367476	0.00411016
Coendou mexicanus	1.24265	0.682407	0.694611	0.684441	0.687153	0.0065384
Cuniculus paca	1.87239	1.05666	1.05971	1.06276	1.05971	0.003051
Dasyprocta fuliginosa	1.63725	0.895977	0.9153	0.912249	0.907842	0.010388
Dasyprocta leporina	1.74273	0.822753	0.843093	0.843093	0.836313	0.0117433
Dasyprocta punctata	1.79042	0.934623	0.941742	0.942759	0.939708	0.004433
Dolichotis patagonum	2.58054	1.27125	1.22142	1.22752	1.24006	0.0271814
Erethizon dorsatum	2.11063	0.855297	0.853263	0.858348	0.855636	0.00255939
Hydrochoerus hydrochaeris	3.33983	1.89264	1.88247	1.87128	1.88213	0.0106825
Kannabateomys amblyonyx	0.704856	0.33561	0.32544	0.328491	0.329847	0.00521884
Lagidium peruanum	1.59128	0.84411	0.852246	0.856314	0.85089	0.00621397
Lagostomus maximus	1.40792	0.781056	0.782073	0.776988	0.780039	0.00269073
Myocastor coypus	1.72871	1.05971	1.09022	1.06785	1.0726	0.015799
Myoprocta acouchy	0.994201	0.596979	0.592911	0.581724	0.590538	0.0078995
Octodon degus	0.42042	0.271539	0.28476	0.278658	0.278319	0.00661702
Proechimys mincae	0.526672	0.328491	0.327474	0.327474	0.327813	0.000587165

## Sheet: Table S4
Table S4: Lifestyle information and prior probabilities (P).
Superfamily	Family	Species	Lifestyle category	Comments	P(cursorial)	P(fossorial)	P(scansorial)
Cavioidea	Caviidae	Dolichotis salinicola	fossorial	build burrows or occupy those abandoned from viscachas	0	1	0
		Dolichotis patagonum	cursorial		1	0	0
		Kerodon rupestris	cursorial		1	0	0
		Kerodon acrobata	cursorial	generalist; also climbing trees	1	0	0
		Hydrochoerus hydrochaeris	cursorial	generalist; also good swimmer	1	0	0
		Cavia magna	cursorial		1	0	0
		Cavia tschudii	cursorial		1	0	0
		Cavia porcellus	cursorial		1	0	0
		Cavia aperea	cursorial		1	0	0
		Cavia patzelti	cursorial		1	0	0
		Cavia fulgida	cursorial		1	0	0
		Microcavia australis	fossorial		0	1	0
		Microcavia niata	cursorial	occupy burrows abandoned by tuco tucos but dont dig themselves?	1	0	0
		Galea spixii	cursorial		1	0	0
		Galea musteloides	fossorial	build burrows or occupy those abandoned from tuco tucos	0	1	0
	Dasyproctidae	Dasyprocta punctata	cursorial	build dens?	1	0	0
		Dasyprocta fuliginosa	cursorial		1	0	0
		Dasyprocta leporina	cursorial		1	0	0
		Myoprocta pratti	cursorial		1	0	0
		Myoprocta acouchy	cursorial		1	0	0
	Cuniculidae	Cuniculus taczanowskii	fossorial	generalist; also good climber	0	1	0
		Cuniculus paca	fossorial	generalist; also good swimmer	0	1	0
Erethizontoidea	Erethizontidae	Chaetomys subspinosus	scansorial		0	0	1
		Erethizon dorsatum	scansorial	generalist	0	0	1
		Coendou quichua	scansorial		0	0	1
		Coendou rufescens	scansorial		0	0	1
		Coendou bicolor	scansorial		0	0	1
		Coendou prehensilis	scansorial		0	0	1
		Coendou nycthemera	scansorial		0	0	1
		Coendou spinosus	scansorial	Many Coendou species not well explored and thus inferred from other species and scarse habitat information	0	0	1
		Coendou villosus	scansorial		0	0	1
		Coendou vestitus	scansorial		0	0	1
		Coendou pruinosus	scansorial		0	0	1
		Coendou ichillus	scansorial		0	0	1
		Coendou melanurus	scansorial		0	0	1
		Coendou insidiosus	scansorial		0	0	1
		Coendou mexicanus	scansorial		0	0	1
Octodontoidea	Octodontidae	Octodontomys gliroides	scansorial	generalist; also builds shallow burrows, uses tail when climbing	0	0	1
		Tympanoctomys barrerae	fossorial		0	1	0
		Pipanacoctomys aureus	fossorial		0	1	0
		Octomys mimax	fossorial		0	1	0
		Aconaemys porteri	fossorial		0	1	0
		Aconaemys sagei	fossorial		0	1	0
		Aconaemys fuscus	fossorial		0	1	0
		Spalacopus cyanus	fossorial		0	1	0
		Octodon degus	fossorial	generalist; also observed climbing	0	1	0
		Octodon bridgesi	scansorial	generalist; also builds shallow burrows, uses tail when climbing	0	0	1
		Octodon lunatus	?	perhaps generalist?	0	0.5	0.5
	Ctenomyidae	Ctenomys sociabilis	fossorial		0	1	0
		Ctenomys fodax	fossorial		0	1	0
		Ctenomys sericeus	fossorial		0	1	0
		Ctenomys colburni	fossorial		0	1	0
		Ctenomys scagliai	fossorial		0	1	0
		Ctenomys juris	fossorial		0	1	0
		Ctenomys saltarius	fossorial		0	1	0
		Ctenomys goodfellowi	fossorial		0	1	0
		Ctenomys boliviensis	fossorial		0	1	0
		Ctenomys nattereri	fossorial		0	1	0
		Ctenomys steinbachi	fossorial		0	1	0
		Ctenomys sp. NK12404	fossorial		0	1	0
		Ctenomys leucodon	fossorial		0	1	0
		Ctenomys robore	fossorial		0	1	0
		Ctenomys tucumanus	fossorial		0	1	0
		Ctenomys occultus	fossorial		0	1	0
		Ctenomys argentinus	fossorial		0	1	0
		Ctenomys latro	fossorial		0	1	0
		Ctenomys pilarensis	fossorial		0	1	0
		Ctenomys haigi	fossorial		0	1	0
		Ctenomys coyhaiquensis	fossorial		0	1	0
		Ctenomys magellanicus	fossorial		0	1	0
		Ctenomys fulvus	fossorial		0	1	0
		Ctenomys opimus	fossorial		0	1	0
		Ctenomys tuconax	fossorial		0	1	0
		Ctenomys australis	fossorial		0	1	0
		Ctenomys mendocinus	fossorial		0	1	0
		Ctenomys azarae	fossorial		0	1	0
		Ctenomys flamarioni	fossorial		0	1	0
		Ctenomys porteousi	fossorial		0	1	0
		Ctenomys rionegrensis	fossorial		0	1	0
		Ctenomys talarum	fossorial		0	1	0
		Ctenomys pundti	fossorial		0	1	0
		Ctenomys dorbignyi	fossorial		0	1	0
		Ctenomys perrensi	fossorial		0	1	0
		Ctenomys pearsoni	fossorial		0	1	0
		Ctenomys roigi	fossorial		0	1	0
		Ctenomys torquatus	fossorial		0	1	0
		Ctenomys maulinus	fossorial		0	1	0
		Ctenomys yolandae	fossorial		0	1	0
		Ctenomys bergi	fossorial		0	1	0
		Ctenomys bonettoi	fossorial		0	1	0
		Ctenomys minutus	fossorial		0	1	0
		Ctenomys lami	fossorial		0	1	0
		Ctenomys frater	fossorial		0	1	0
		Ctenomys lewisi	fossorial		0	1	0
		Ctenomys conoveri	fossorial		0	1	0
	Echimyidae	Pattonomys semivillosus	?		0.25	0.25	0.5
		Echimys chrysurus	scansorial		0	0	1
		Phyllomys pattoni	scansorial		0	0	1
		Phyllomys mantiqueirensis	scansorial		0	0	1
		Phyllomys unicolor	?	probably scansorial	0.25	0.25	0.5
		Phyllomys sp. ACL-2011	?	not listed, probably scansorial	0.25	0.25	0.5
		Phyllomys brasiliensis	scansorial		0	0	1
		Phyllomys lamarum	scansorial		0	0	1
		Phyllomys blainvillii	scansorial		0	0	1
		Phyllomys sulinus	scansorial		0	0	1
		Phyllomys nigrispinus	scansorial		0	0	1
		Phyllomys dasythrix	scansorial		0	0	1
		Phyllomys lundi	scansorial		0	0	1
		Makalata didelphoides	scansorial		0	0	1
		Makalata macrura	scansorial		0	0	1
		Toromys grandis	?	most likely scansorial according to feeding and habitat	0.25	0.25	0.5
		Dactylomys peruanus	?	no explicit information but most likely scansorial like D. boliviensis	0.25	0.25	0.5
		Dactylomys dactylinus	?	no explicit information but most likely scansorial like D. boliviensis	0.25	0.25	0.5
		Dactylomys boliviensis	scansorial		0	0	1
		Kannabateomys amblyonyx	scansorial		0	0	1
		Isothrix barbarabrownae	?	no information, perhaps scansorial	0.25	0.25	0.5
		Isothrix negrensis	?	no information, perhaps scansorial	0.25	0.25	0.5
		Isothrix bistriata	scansorial		0	0	1
		Isothrix pagurus	scansorial		0	0	1
		Isothrix sinnamariensis	scansorial		0	0	1
		Lonchothrix emiliae	scansorial		0	0	1
		Mesomys occultus	scansorial		0	0	1
		Mesomys hispidus	scansorial		0	0	1
		Mesomys stimulax	scansorial		0	0	1
		Proechimys hoplomyoides	?	generalist; presumably terrstrial	0.333	0.333	0.333
		Proechimys guairae	?	generalist; presumably terrstrial	0.333	0.333	0.333
		Proechimys longicaudatus	?	generalist; presumably terrstrial	0.333	0.333	0.333
		Proechimys roberti	?	generalist; presumably terrstrial	0.333	0.333	0.333
		Proechimys cuvieri	?	generalist; presumably terrstrial	0.333	0.333	0.333
		Proechimys quadruplicatus	?	generalist; presumably terrstrial	0.333	0.333	0.333
		Proechimys oris	?	generalist; not listed, included in P. roberti species group	0.333	0.333	0.333
		Proechimys simonsi	?	generalist; presumably terrstrial	0.333	0.333	0.333
		Proechimys guyannensis	?	generalist; presumably terrstrial	0.333	0.333	0.333
		Proechimys steerei	?	generalist; presumably terrstrial	0.333	0.333	0.333
		Hoplomys gymnurus	fossorial	generalist; not clearly stated if digging burrows itself	0	1	0
		Thrichomys aff. apereoides	?	generalist	0.333	0.333	0.333
		Thrichomys aff. laurenteus	?	generalist	0.333	0.333	0.333
		Thrichomys apereoides	?	generalist	0.333	0.333	0.333
		Thrichomys laurenteus	?	generalist	0.333	0.333	0.333
		Thrichomys pachyurus	?	generalist	0.333	0.333	0.333
		Thrichomys inermis	?	generalist	0.333	0.333	0.333
		Thrichomys aff. inermis	?	generalist	0.333	0.333	0.333
		Thrichomys fosteri	?	generalist	0.333	0.333	0.333
		Myocastor coypus	fossorial	generalist; also swimming	0	1	0
		Euryzygomatomys spinosus	fossorial	generalist	0	1	0
		Clyomys laticeps	fossorial		0	1	0
		Clyomys bishopi	fossorial	not listed, synonym for C. laticeps	0	1	0
		Trinomys albispinus	?	generalist	0.333	0.333	0.333
		Trinomys iheringi	?	generalist	0.333	0.333	0.333
		Trinomys dimidiatus	?	generalist	0.333	0.333	0.333
		Trinomys moojeni	?	generalist	0.333	0.333	0.333
		Trinomys gratiosus	?	generalist	0.333	0.333	0.333
		Trinomys yonenagae	fossorial		0	1	0
		Trinomys setosus	?	generalist; close to water, good swimmer	0.333	0.333	0.333
		Trinomys paratus	?	generalist	0.333	0.333	0.333
		Trinomys eliasi	?	generalist	0.333	0.333	0.333
		Plagiodontia aedium	scansorial		0	0	1
		Mysateles prehensilis	scansorial		0	0	1
		Capromys pilorides	scansorial	generalist	0	0	1
		Geocapromys brownii	scansorial	generalist; rather terrestrial?	0	0	1
		Geocapromys ingrahami	scansorial		0	0	1
	Abrocomidae	Abrocoma bennettii	scansorial	generalist; shares burrows with degus, most likely not burrowing itself	0	0	1
		Abrocoma cinerea	scansorial	generalist; also digs burrows?	0	0	1
Chinchilloidea	Chinchillidae	Lagostomus maximus	fossorial		0	1	0
		Lagidium peruanum	cursorial	not listed because it is considered to belong to L. viscacia (also according to Anderson 1997)	1	0	0
		Lagidium viscacia	cursorial	generalist; poor digger	1	0	0
		Lagidium wolffsohni	cursorial		1	0	0
		Chinchilla lanigera	cursorial		1	0	0
	Dinomyidae	Dinomys branickii	scansorial	generalist; sometimes digs cavities, young anaimals likely to climb more, older ones might use tail more when climbing	0	0	1
