# Supplementary material for: Computational Modeling of Gluteus Medius Muscle Moment Arm in Caviomorph Rodents Reveals Ecomorphological Specializations
Source: Front Bioeng Biotechnol. 2022 May 25;10:806314. doi: 10.3389/fbioe.2022.806314 (PMC9174681; doi:10.3389/fbioe.2022.806314)
Supplement: Supplementary file 1 [file DataSheet1.zip › R_script_&_data/Data.xlsx]

## Sheet: Data_Imma
species	type_postSCM	abduct_angle	angle_0	angle_10	angle_20	angle_30	angle_40	angle_50	angle_60	angle_70	angle_80	angle_90	angle_100	angle_110	angle_120	angle_130	angle_140	angle_150	angle_160	angle_170	angle_180
Proechimys_mincae	fossorial	0	0.312	0.299	0.294	0.297	0.307	0.324	0.345	0.369	0.394	0.419	0.442	0.463	0.48	0.493	0.501	0.506	0.506	0.504	0.499
Proechimys_mincae	fossorial	30	0.138	0.123	0.139	0.177	0.225	0.276	0.327	0.374	0.417	0.455	0.485	0.507	0.519	0.52	0.51	0.489	0.459	0.424	0.392
Proechimys_mincae	fossorial	60	0.088	0.075	0.112	0.17	0.23	0.29	0.347	0.399	0.445	0.483	0.512	0.529	0.533	0.521	0.49	0.439	0.365	0.271	0.163
Octodon_degus	fossorial	0	0.295	0.313	0.331	0.349	0.365	0.378	0.387	0.394	0.397	0.396	0.393	0.388	0.383	0.379	0.377	0.377	0.379	0.383	0.386
Octodon_degus	fossorial	30	0.19	0.223	0.268	0.304	0.337	0.364	0.385	0.398	0.403	0.398	0.384	0.362	0.334	0.303	0.276	0.262	0.266	0.285	0.313
Octodon_degus	fossorial	60	0.151	0.201	0.248	0.292	0.33	0.362	0.387	0.402	0.407	0.399	0.378	0.342	0.291	0.225	0.146	0.063	0.048	0.128	0.207
Lagostomus_maximus	fossorial	0	0.615	0.63	0.673	0.739	0.818	0.905	0.991	1.075	1.15	1.215	1.268	1.305	1.327	1.333	1.325	1.305	1.281	1.259	1.244
Lagostomus_maximus	fossorial	30	0.104	0.209	0.367	0.528	0.686	0.835	0.973	1.097	1.203	1.289	1.349	1.381	1.378	1.335	1.251	1.125	0.971	0.821	0.733
Lagostomus_maximus	fossorial	60	0.43	0.468	0.558	0.678	0.809	0.94	1.066	1.18	1.279	1.357	1.409	1.429	1.411	1.346	1.225	1.044	0.804	0.525	0.304
Cuniculus_paca	fossorial	0	0.995	0.931	0.905	0.919	0.973	1.056	1.16	1.273	1.388	1.499	1.599	1.686	1.755	1.804	1.831	1.837	1.825	1.801	1.775
Cuniculus_paca	fossorial	30	0.435	0.282	0.279	0.428	0.624	0.829	1.028	1.216	1.387	1.538	1.662	1.755	1.811	1.822	1.782	1.685	1.531	1.335	1.141
Cuniculus_paca	fossorial	60	0.554	0.446	0.447	0.556	0.721	0.906	1.093	1.272	1.436	1.579	1.695	1.778	1.82	1.81	1.739	1.594	1.365	1.049	0.67
Myocastor_coypus	fossorial	0	1.024	1.01	1.017	1.046	1.093	1.154	1.224	1.298	1.372	1.442	1.506	1.561	1.605	1.637	1.658	1.669	1.671	1.668	1.664
Myocastor_coypus	fossorial	30	0.421	0.418	0.507	0.648	0.809	0.975	1.137	1.287	1.423	1.539	1.631	1.696	1.728	1.725	1.684	1.609	1.508	1.405	1.331
Myocastor_coypus	fossorial	60	0.277	0.293	0.441	0.631	0.829	1.022	1.205	1.373	1.52	1.643	1.735	1.789	1.796	1.746	1.627	1.425	1.133	0.755	0.336
Erethizon_dorsatum	scansorial	0	1.388	1.395	1.419	1.458	1.508	1.568	1.632	1.699	1.765	1.827	1.883	1.933	1.975	2.008	2.033	2.051	2.063	2.07	2.073
Erethizon_dorsatum	scansorial	30	0.699	0.746	0.853	0.996	1.156	1.321	1.483	1.634	1.77	1.887	1.979	2.045	2.081	2.087	2.065	2.022	1.974	1.938	1.931
Erethizon_dorsatum	scansorial	60	0.087	0.316	0.565	0.81	1.045	1.267	1.473	1.658	1.817	1.946	2.037	2.082	2.071	1.99	1.827	1.576	1.256	0.958	0.886
Coendou_mexicanus	scansorial	0	0.832	0.846	0.87	0.902	0.939	0.979	1.019	1.058	1.093	1.122	1.146	1.164	1.174	1.18	1.181	1.179	1.177	1.176	1.176
Coendou_mexicanus	scansorial	30	0.438	0.504	0.593	0.694	0.798	0.898	0.991	1.072	1.139	1.188	1.215	1.218	1.196	1.148	1.079	1.003	0.94	0.914	0.938
Coendou_mexicanus	scansorial	60	0.181	0.335	0.488	0.635	0.775	0.903	1.019	1.117	1.196	1.249	1.272	1.258	1.197	1.081	0.901	0.653	0.348	0.089	0.364
Capromys_pilorides	scansorial	0	1.128	1.099	1.086	1.088	1.106	1.137	1.179	1.23	1.284	1.34	1.394	1.444	1.488	1.526	1.556	1.579	1.595	1.606	1.614
Capromys_pilorides	scansorial	30	0.584	0.536	0.533	0.63	0.743	0.875	1.011	1.143	1.265	1.372	1.461	1.528	1.571	1.588	1.579	1.548	1.503	1.457	1.424
Capromys_pilorides	scansorial	60	0.237	0.095	0.23	0.43	0.629	0.82	1	1.162	1.305	1.423	1.511	1.563	1.574	1.536	1.443	1.292	1.087	0.853	0.658
Kannabateomys_amblyonyx	scansorial	0	0.519	0.544	0.57	0.597	0.622	0.644	0.664	0.68	0.691	0.698	0.702	0.703	0.702	0.7	0.699	0.698	0.697	0.697	0.695
Kannabateomys_amblyonyx	scansorial	30	0.31	0.368	0.431	0.493	0.551	0.604	0.649	0.684	0.708	0.72	0.719	0.705	0.679	0.646	0.613	0.589	0.582	0.593	0.618
Kannabateomys_amblyonyx	scansorial	60	0.205	0.296	0.383	0.465	0.54	0.607	0.662	0.705	0.732	0.741	0.728	0.689	0.623	0.528	0.408	0.28	0.201	0.252	0.373
Cavia_porcellus	cursorial	0	0.388	0.375	0.375	0.387	0.408	0.438	0.472	0.508	0.545	0.579	0.61	0.636	0.657	0.672	0.682	0.688	0.69	0.689	0.689
Cavia_porcellus	cursorial	30	0.141	0.12	0.156	0.22	0.293	0.366	0.437	0.501	0.559	0.608	0.646	0.671	0.683	0.68	0.661	0.63	0.589	0.551	0.527
Cavia_porcellus	cursorial	60	0.168	0.155	0.19	0.254	0.326	0.4	0.471	0.535	0.591	0.637	0.669	0.685	0.682	0.655	0.601	0.517	0.401	0.259	0.116
Dasyprocta_leporina	cursorial	0	1.165	1.112	1.081	1.073	1.089	1.128	1.183	1.25	1.323	1.397	1.467	1.53	1.582	1.622	1.648	1.659	1.662	1.661	1.664
Dasyprocta_leporina	cursorial	30	0.651	0.557	0.528	0.572	0.673	0.803	0.945	1.086	1.218	1.335	1.443	1.504	1.544	1.546	1.506	1.421	1.299	1.166	1.077
Dasyprocta_leporina	cursorial	60	0.377	0.177	0.092	0.268	0.465	0.657	0.839	1.006	1.157	1.285	1.387	1.455	1.482	1.459	1.373	1.211	0.963	0.629	0.256
Dasyprocta_fuliginosa	cursorial	0	0.96	0.945	0.945	0.984	1.033	1.096	1.167	1.242	1.315	1.383	1.441	1.488	1.522	1.54	1.544	1.535	1.517	1.495	1.476
Dasyprocta_fuliginosa	cursorial	30	0.424	0.425	0.504	0.631	0.777	0.927	1.073	1.208	1.328	1.429	1.505	1.551	1.563	1.535	1.464	1.35	1.201	1.045	0.931
Dasyprocta_fuliginosa	cursorial	60	0.195	0.216	0.37	0.55	0.732	0.908	1.073	1.222	1.352	1.458	1.535	1.576	1.575	1.522	1.407	1.222	0.962	0.638	0.298
Dasyprocta_punctata	cursorial	0	0.77	0.719	0.708	0.74	0.809	0.905	1.016	1.134	1.252	1.365	1.47	1.562	1.64	1.7	1.741	1.762	1.766	1.754	1.734
Dasyprocta_punctata	cursorial	30	0.254	0.116	0.223	0.417	0.616	0.811	0.999	1.176	1.339	1.484	1.609	1.708	1.778	1.812	1.805	1.75	1.643	1.494	1.328
Dasyprocta_punctata	cursorial	60	0.549	0.504	0.544	0.653	0.801	0.964	1.13	1.291	1.442	1.577	1.691	1.778	1.832	1.843	1.8	1.688	1.489	1.188	0.784
Dolichotis_patagonum	cursorial	0	1.182	1.187	1.233	1.314	1.422	1.547	1.681	1.816	1.946	2.067	2.174	2.265	2.337	2.39	2.422	2.437	2.438	2.432	2.424
Dolichotis_patagonum	cursorial	30	0.372	0.465	0.666	0.9	1.141	1.377	1.601	1.809	1.996	2.157	2.286	2.379	2.426	2.422	2.357	2.233	2.067	1.905	1.82
Dolichotis_patagonum	cursorial	60	0.473	0.559	0.745	0.971	1.208	1.441	1.663	1.869	2.051	2.205	2.321	2.391	2.402	2.336	2.169	1.871	1.417	0.804	0.093
Myoprocta_acouchy	cursorial	0	0.461	0.463	0.487	0.527	0.578	0.637	0.698	0.757	0.813	0.862	0.904	0.937	0.959	0.971	0.973	0.967	0.957	0.945	0.936
Myoprocta_acouchy	cursorial	30	0.11	0.169	0.271	0.38	0.488	0.591	0.687	0.773	0.848	0.908	0.952	0.976	0.977	0.954	0.904	0.83	0.743	0.662	0.618
Myoprocta_acouchy	cursorial	60	0.256	0.288	0.36	0.45	0.545	0.64	0.729	0.81	0.878	0.932	0.967	0.979	0.963	0.913	0.823	0.689	0.51	0.293	0.071
Hydrochoerus_hydrochaeris	cursorial	0	2.056	1.969	1.922	1.92	1.964	2.049	2.166	2.305	2.454	2.606	2.75	2.88	2.991	3.077	3.135	3.166	3.171	3.154	3.123
Hydrochoerus_hydrochaeris	cursorial	30	1.026	0.889	0.912	1.086	1.347	1.644	1.95	2.246	2.521	2.765	2.97	3.126	3.224	3.256	3.213	3.09	2.892	2.641	2.387
Hydrochoerus_hydrochaeris	cursorial	60	0.57	0.32	0.487	0.85	1.239	1.623	1.989	2.33	2.637	2.902	3.115	3.265	3.338	3.317	3.184	2.915	2.491	1.903	1.165
Lagidium_peruanum	cursorial	0	0.754	0.807	0.888	0.987	1.094	1.201	1.303	1.395	1.473	1.534	1.575	1.594	1.591	1.568	1.53	1.487	1.449	1.429	1.432
Lagidium_peruanum	cursorial	30	0.219	0.403	0.595	0.784	0.963	1.129	1.278	1.407	1.509	1.581	1.617	1.61	1.553	1.441	1.272	1.058	0.835	0.69	0.726
Lagidium_peruanum	cursorial	60	0.526	0.622	0.757	0.908	1.061	1.208	1.343	1.459	1.551	1.613	1.639	1.622	1.553	1.427	1.238	0.995	0.731	0.544	0.594
Chinchilla_lanigera	cursorial	0	0.215	0.227	0.258	0.3	0.349	0.399	0.447	0.491	0.53	0.562	0.586	0.601	0.608	0.606	0.598	0.584	0.569	0.557	0.552
Chinchilla_lanigera	cursorial	30	0.031	0.089	0.166	0.243	0.317	0.386	0.449	0.503	0.549	0.583	0.605	0.611	0.6	0.571	0.524	0.46	0.387	0.322	0.292
Chinchilla_lanigera	cursorial	60	0.272	0.283	0.313	0.355	0.403	0.452	0.499	0.542	0.576	0.6	0.612	0.608	0.587	0.546	0.484	0.401	0.3	0.194	0.13

## Sheet: Data_Osteo
species	in_lever_cm	apDiameter_Maya1	apDiameter_Maya2	apDiameter_Maya3	apDiameter_cm1	apDiameter_cm2	apDiameter_cm3	mean_apDia_cm	sd_apDia_cm
Capromys_pilorides	1.60279	0.843	0.84	0.841	0.857331	0.85428	0.855297	0.855636	0.00155349
Cavia_porcellus	0.721393	0.408	0.406	0.408	0.414936	0.412902	0.414936	0.414258	0.00117433
Chinchilla_lanigera	0.617283	0.357	0.362	0.365	0.363069	0.368154	0.371205	0.367476	0.00411016
Coendou_mexicanus	1.24265	0.671	0.683	0.673	0.682407	0.694611	0.684441	0.687153	0.0065384
Cuniculus_paca	1.87239	1.039	1.042	1.045	1.05666	1.05971	1.06276	1.05971	0.003051
Dasyprocta_fuliginosa	1.63725	0.881	0.9	0.897	0.895977	0.9153	0.912249	0.907842	0.010388
Dasyprocta_leporina	1.74273	0.809	0.829	0.829	0.822753	0.843093	0.843093	0.836313	0.0117433
Dasyprocta_punctata	1.79042	0.919	0.926	0.927	0.934623	0.941742	0.942759	0.939708	0.004433
Dolichotis_patagonum	2.58054	1.25	1.201	1.207	1.27125	1.22142	1.22752	1.24006	0.0271814
Erethizon_dorsatum	2.11063	0.841	0.839	0.844	0.855297	0.853263	0.858348	0.855636	0.00255939
Hydrochoerus_hydrochaeris	3.33983	1.861	1.851	1.84	1.89264	1.88247	1.87128	1.88213	0.0106825
Kannabateomys_amblyonyx	0.704856	0.33	0.32	0.323	0.33561	0.32544	0.328491	0.329847	0.00521884
Lagidium_peruanum	1.59128	0.83	0.838	0.842	0.84411	0.852246	0.856314	0.85089	0.00621397
Lagostomus_maximus	1.40792	0.768	0.769	0.764	0.781056	0.782073	0.776988	0.780039	0.00269073
Myocastor_coypus	1.72871	1.042	1.072	1.05	1.05971	1.09022	1.06785	1.0726	0.015799
Myoprocta_acouchy	0.994201	0.587	0.583	0.572	0.596979	0.592911	0.581724	0.590538	0.0078995
Octodon_degus	0.42042	0.267	0.28	0.274	0.271539	0.28476	0.278658	0.278319	0.00661702
Proechimys_mincae	0.526672	0.323	0.322	0.322	0.328491	0.327474	0.327474	0.327813	0.000587165

## Sheet: Data_Loco
species	cursorial	fossorial	scansorial
Dolichotis_salinicola	0	1	0
Dolichotis_patagonum	1	0	0
Kerodon_rupestris	1	0	0
Kerodon_acrobata	1	0	0
Hydrochoerus_hydrochaeris	1	0	0
Cavia_magna	1	0	0
Cavia_tschudii	1	0	0
Cavia_porcellus	1	0	0
Cavia_aperea	1	0	0
Cavia_patzelti	1	0	0
Cavia_fulgida	1	0	0
Microcavia_australis	0	1	0
Microcavia_niata	1	0	0
Galea_spixii	1	0	0
Galea_musteloides	0	1	0
Dasyprocta_punctata	1	0	0
Dasyprocta_fuliginosa	1	0	0
Dasyprocta_leporina	1	0	0
Myoprocta_pratti	1	0	0
Myoprocta_acouchy	1	0	0
Cuniculus_taczanowskii	0	1	0
Cuniculus_paca	0	1	0
Chaetomys_subspinosus	0	0	1
Erethizon_dorsatum	0	0	1
Coendou_quichua	0	0	1
Coendou_rufescens	0	0	1
Coendou_bicolor	0	0	1
Coendou_prehensilis	0	0	1
Coendou_nycthemera	0	0	1
Coendou_spinosus	0	0	1
Coendou_villosus	0	0	1
Coendou_vestitus	0	0	1
Coendou_pruinosus	0	0	1
Coendou_ichillus	0	0	1
Coendou_melanurus	0	0	1
Coendou_insidiosus	0	0	1
Coendou_mexicanus	0	0	1
Octodontomys_gliroides	0	0	1
Tympanoctomys_barrerae	0	1	0
Pipanacoctomys_aureus	0	1	0
Octomys_mimax	0	1	0
Aconaemys_porteri	0	1	0
Aconaemys_sagei	0	1	0
Aconaemys_fuscus	0	1	0
Spalacopus_cyanus	0	1	0
Octodon_degus	0	1	0
Octodon_bridgesi	0	0	1
Octodon_lunatus	0	0.5	0.5
Ctenomys_sociabilis	0	1	0
Ctenomys_fodax	0	1	0
Ctenomys_sericeus	0	1	0
Ctenomys_colburni	0	1	0
Ctenomys_scagliai	0	1	0
Ctenomys_juris	0	1	0
Ctenomys_saltarius	0	1	0
Ctenomys_goodfellowi	0	1	0
Ctenomys_boliviensis	0	1	0
Ctenomys_nattereri	0	1	0
Ctenomys_steinbachi	0	1	0
Ctenomys_sp._NK12404	0	1	0
Ctenomys_leucodon	0	1	0
Ctenomys_robore	0	1	0
Ctenomys_tucumanus	0	1	0
Ctenomys_occultus	0	1	0
Ctenomys_argentinus	0	1	0
Ctenomys_latro	0	1	0
Ctenomys_pilarensis	0	1	0
Ctenomys_haigi	0	1	0
Ctenomys_coyhaiquensis	0	1	0
Ctenomys_magellanicus	0	1	0
Ctenomys_fulvus	0	1	0
Ctenomys_opimus	0	1	0
Ctenomys_tuconax	0	1	0
Ctenomys_australis	0	1	0
Ctenomys_mendocinus	0	1	0
Ctenomys_azarae	0	1	0
Ctenomys_flamarioni	0	1	0
Ctenomys_porteousi	0	1	0
Ctenomys_rionegrensis	0	1	0
Ctenomys_talarum	0	1	0
Ctenomys_pundti	0	1	0
Ctenomys_dorbignyi	0	1	0
Ctenomys_perrensi	0	1	0
Ctenomys_pearsoni	0	1	0
Ctenomys_roigi	0	1	0
Ctenomys_torquatus	0	1	0
Ctenomys_maulinus	0	1	0
Ctenomys_yolandae	0	1	0
Ctenomys_bergi	0	1	0
Ctenomys_bonettoi	0	1	0
Ctenomys_minutus	0	1	0
Ctenomys_lami	0	1	0
Ctenomys_frater	0	1	0
Ctenomys_lewisi	0	1	0
Ctenomys_conoveri	0	1	0
Pattonomys_semivillosus	0.25	0.25	0.5
Echimys_chrysurus	0	0	1
Phyllomys_pattoni	0	0	1
Phyllomys_mantiqueirensis	0	0	1
Phyllomys_unicolor	0.25	0.25	0.5
Phyllomys_sp._ACL-2011	0.25	0.25	0.5
Phyllomys_brasiliensis	0	0	1
Phyllomys_lamarum	0	0	1
Phyllomys_blainvillii	0	0	1
Phyllomys_sulinus	0	0	1
Phyllomys_nigrispinus	0	0	1
Phyllomys_dasythrix	0	0	1
Phyllomys_lundi	0	0	1
Makalata_didelphoides	0	0	1
Makalata_macrura	0	0	1
Toromys_grandis	0.25	0.25	0.5
Dactylomys_peruanus	0.25	0.25	0.5
Dactylomys_dactylinus	0.25	0.25	0.5
Dactylomys_boliviensis	0	0	1
Kannabateomys_amblyonyx	0	0	1
Isothrix_barbarabrownae	0.25	0.25	0.5
Isothrix_negrensis	0.25	0.25	0.5
Isothrix_bistriata	0	0	1
Isothrix_pagurus	0	0	1
Isothrix_sinnamariensis	0	0	1
Lonchothrix_emiliae	0	0	1
Mesomys_occultus	0	0	1
Mesomys_hispidus	0	0	1
Mesomys_stimulax	0	0	1
Proechimys_hoplomyoides	0.333	0.333	0.333
Proechimys_guairae	0.333	0.333	0.333
Proechimys_longicaudatus	0.333	0.333	0.333
Proechimys_roberti	0.333	0.333	0.333
Proechimys_cuvieri	0.333	0.333	0.333
Proechimys_quadruplicatus	0.333	0.333	0.333
Proechimys_oris	0.333	0.333	0.333
Proechimys_simonsi	0.333	0.333	0.333
Proechimys_guyannensis	0.333	0.333	0.333
Proechimys_steerei	0.333	0.333	0.333
Hoplomys_gymnurus	0	1	0
Thrichomys_aff._apereoides	0.333	0.333	0.333
Thrichomys_aff._laurenteus	0.333	0.333	0.333
Thrichomys_apereoides	0.333	0.333	0.333
Thrichomys_laurenteus	0.333	0.333	0.333
Thrichomys_pachyurus	0.333	0.333	0.333
Thrichomys_inermis	0.333	0.333	0.333
Thrichomys_aff._inermis	0.333	0.333	0.333
Thrichomys_fosteri	0.333	0.333	0.333
Myocastor_coypus	0	1	0
Euryzygomatomys_spinosus	0	1	0
Clyomys_laticeps	0	1	0
Clyomys_bishopi	0	1	0
Trinomys_albispinus	0.333	0.333	0.333
Trinomys_iheringi	0.333	0.333	0.333
Trinomys_dimidiatus	0.333	0.333	0.333
Trinomys_moojeni	0.333	0.333	0.333
Trinomys_gratiosus	0.333	0.333	0.333
Trinomys_yonenagae	0	1	0
Trinomys_setosus	0.333	0.333	0.333
Trinomys_paratus	0.333	0.333	0.333
Trinomys_eliasi	0.333	0.333	0.333
Plagiodontia_aedium	0	0	1
Mysateles_prehensilis	0	0	1
Capromys_pilorides	0	0	1
Geocapromys_brownii	0	0	1
Geocapromys_ingrahami	0	0	1
Abrocoma_bennettii	0	0	1
Abrocoma_cinerea	0	0	1
Lagostomus_maximus	0	1	0
Lagidium_peruanum	1	0	0
Lagidium_viscacia	1	0	0
Lagidium_wolffsohni	1	0	0
Chinchilla_lanigera	1	0	0
Dinomys_branickii	0	0	1
