# Supplementary material for: Computational Modeling of Gluteus Medius Muscle Moment Arm in Caviomorph Rodents Reveals Ecomorphological Specializations
Source: Front Bioeng Biotechnol. 2022 May 25;10:806314. doi: 10.3389/fbioe.2022.806314 (PMC9174681; doi:10.3389/fbioe.2022.806314)
Supplement: Supplementary file 1 [file DataSheet1.zip › R_script_&_data/Hystricognathi_species.nwk]

(Laonastes_aenigmamus:57.10000000,((((Petromus_typicus:26.93785600,(Thryonomys_swinderianus:14.24870000,Thryonomys_gregorianus:14.24870000)'14':12.68915600)'13':13.17842971,(Heterocephalus_glaber:33.83285900,(((Georychus_capensis:12.80943667,(Bathyergus_suillus:2.32823500,Bathyergus_janetta:2.32823500)'11':10.48120167)'10':3.22160583,(((Fukomys_ochraceocinereus:8.28352000,Fukomys_foxi:8.28352000)'19':4.01648000,(((((Fukomys_micklemi:0.66192000,(Fukomys_anselli:0.66192000,Fukomys_kafuensis:0.66192000)'9':0.00000000)'22':2.02420000,Fukomys_damarensis:2.68612000)'8':2.84908600,Fukomys_darlingi:5.53520600)'6':2.56218900,(((Fukomys_sp._PAVD-2007:1.94000000,Fukomys_amatus:1.94000000)'30':0.24629000,Fukomys_whytei:2.18629000)'29':1.31371000,Fukomys_sp._CGF-2010a:3.50000000)'27':4.59739500)'35':0.88685750,(Fukomys_bocagei:5.91318600,Fukomys_mechowii:5.91318600)'43':3.07106650)'42':3.31574750)'40':0.00000000,Cryptomys_hottentotus:12.30000000)'48':3.73104250)'51':5.40799893,Heliophobius_argenteocinereus:21.43904143)'47':12.39381757)'39':6.28342671)'56':3.24218720,((((((((Dolichotis_salinicola:11.53203500,Dolichotis_patagonum:11.53203500)'55':9.37319667,(Kerodon_rupestris:11.44970000,Kerodon_acrobata:11.44970000)'61':9.45553167)'60':0.59476833,Hydrochoerus_hydrochaeris:21.50000000)'54':0.00000000,(((Cavia_magna:8.98942667,(((Cavia_tschudii:5.42431500,Cavia_porcellus:5.42431500)'38':0.23247500,(Cavia_aperea:3.60000000,Cavia_patzelti:3.60000000)'34':2.05679000)'26':2.01040333,Cavia_fulgida:7.66719333)'66':1.32223333)'75':7.01682667,(Microcavia_australis:8.43605333,Microcavia_niata:8.43605333)'80':7.57020000)'78':2.38204524,(Galea_spixii:6.21372750,Galea_musteloides:6.21372750)'74':12.17457107)'83':3.11170143)'73':6.78149417,((Dasyprocta_punctata:7.47554000,(Dasyprocta_fuliginosa:6.21440667,Dasyprocta_leporina:6.21440667)'88':1.26113333)'86':4.23528000,(Myoprocta_pratti:5.07103667,Myoprocta_acouchy:5.07103667)'72':6.63978333)'93':16.57067417)'92':0.65358000,(Cuniculus_taczanowskii:4.00543500,Cuniculus_paca:4.00543500)'91':24.92963917)'71':3.92600833,(Chaetomys_subspinosus:25.42349750,(Erethizon_dorsatum:10.90000000,((Coendou_quichua:1.95468000,Coendou_rufescens:1.95468000)'69':8.94532000,(((((Coendou_bicolor:0.59243000,Coendou_prehensilis:0.59243000)'65':2.79527500,Coendou_nycthemera:3.38770500)'25':3.03578700,(Coendou_spinosus:3.36415000,Coendou_villosus:3.36415000)'5':3.05934200)'102':1.11312600,((((Coendou_vestitus:3.29012000,Coendou_pruinosus:3.29012000)'100':0.64144000,Coendou_ichillus:3.93156000)'107':0.58112000,Coendou_melanurus:4.51268000)'111':0.72804000,Coendou_insidiosus:5.24072000)'110':2.29589800)'106':0.60976200,Coendou_mexicanus:8.14638000)'129':2.75362000)'128':0.00000000)'133':14.52349750)'127':7.43758500)'136':2.91791700,(((((Octodontomys_gliroides:14.00000000,(((Tympanoctomys_barrerae:2.43484750,Pipanacoctomys_aureus:2.43484750)'126':5.23194536,Octomys_mimax:7.66679286)'142':6.33320714,(((Aconaemys_porteri:4.20426450,(Aconaemys_sagei:2.57469450,Aconaemys_fuscus:2.57469450)'146':1.62957000)'150':4.69330121,Spalacopus_cyanus:8.89756571)'149':0.71877129,(Octodon_degus:3.10936500,(Octodon_bridgesi:1.67164675,Octodon_lunatus:1.67164675)'145':1.43771825)'141':6.50697200)'140':4.38366300)'139':0.00000000)'125':6.83643601,(Ctenomys_sociabilis:8.38132600,((((Ctenomys_fodax:5.59987333,Ctenomys_sericeus:5.59987333)'124':0.87390000,Ctenomys_colburni:6.47377333)'160':0.46824667,((Ctenomys_scagliai:2.19124000,Ctenomys_juris:2.19124000)'159':3.27432000,Ctenomys_saltarius:5.46556000)'158':1.47646000)'157':1.02734333,(((((((((((Ctenomys_goodfellowi:2.00381250,Ctenomys_boliviensis:2.00381250)'123':0.95805750,Ctenomys_nattereri:2.96187000)'122':0.62775968,Ctenomys_steinbachi:3.58962968)'121':1.24340198,((Ctenomys_sp._NK12404:1.30000000,Ctenomys_leucodon:1.30000000)'120':0.00000000,Ctenomys_robore:1.30000000)'119':3.53303167)'118':0.19470333,Ctenomys_tucumanus:5.02773500)'117':0.00000000,((Ctenomys_occultus:3.48078000,Ctenomys_argentinus:3.48078000)'115':0.16549667,(Ctenomys_latro:0.20633000,Ctenomys_pilarensis:0.20633000)'105':3.43994667)'99':1.38145833)'177':0.07757635,((Ctenomys_haigi:1.78075333,Ctenomys_coyhaiquensis:1.78075333)'185':2.77264917,Ctenomys_magellanicus:4.55340250)'184':0.55190885)'183':0.15832665,(Ctenomys_fulvus:3.01147250,Ctenomys_opimus:3.01147250)'182':2.25216550)'180':0.48492950,Ctenomys_tuconax:5.74856750)'176':0.74143250,(((((((((Ctenomys_australis:3.12221750,Ctenomys_mendocinus:3.12221750)'192':0.21895000,(Ctenomys_azarae:0.85640000,Ctenomys_flamarioni:0.85640000)'195':2.48476750)'191':0.67716917,Ctenomys_porteousi:4.01833667)'175':0.17931667,Ctenomys_rionegrensis:4.19765333)'205':0.36960667,(Ctenomys_talarum:3.78946333,Ctenomys_pundti:3.78946333)'204':0.77779667)'203':0.20729500,((((Ctenomys_dorbignyi:0.42341000,Ctenomys_perrensi:0.42341000)'202':3.35083667,Ctenomys_pearsoni:3.77424667)'201':0.10158667,Ctenomys_roigi:3.87583333)'212':0.28672167,Ctenomys_torquatus:4.16255500)'200':0.61200000)'218':0.46542750,Ctenomys_maulinus:5.23998250)'229':1.03655250,((Ctenomys_yolandae:0.28330000,Ctenomys_bergi:0.28330000)'228':4.87927500,Ctenomys_bonettoi:5.16257500)'227':1.11396000)'226':0.21346500,(Ctenomys_minutus:3.31755500,Ctenomys_lami:3.31755500)'225':3.17244500)'224':0.00000000)'223':0.32737429,((Ctenomys_frater:4.04856500,Ctenomys_lewisi:4.04856500)'243':1.25161700,Ctenomys_conoveri:5.30018200)'242':1.51719229)'241':1.15198905)'240':0.41196267)'239':12.45511001)'251':4.04398921,(((((((((((Pattonomys_semivillosus:9.89270000,Echimys_chrysurus:9.89270000)'250':0.71015429,(((Phyllomys_pattoni:5.40222000,Phyllomys_mantiqueirensis:5.40222000)'238':0.46842000,Phyllomys_unicolor:5.87064000)'222':1.76901400,((((Phyllomys_sp._ACL-2011:3.59000000,Phyllomys_brasiliensis:3.59000000)'221':0.98097750,Phyllomys_lamarum:4.57097750)'217':1.91715250,Phyllomys_blainvillii:6.48813000)'216':0.31862250,(((Phyllomys_sulinus:1.46000000,Phyllomys_nigrispinus:1.46000000)'265':4.32241750,Phyllomys_dasythrix:5.78241750)'268':0.69781000,Phyllomys_lundi:6.48022750)'264':0.32652500)'274':0.83290150)'273':2.96320029)'272':1.78950286,(Makalata_didelphoides:7.44807833,Makalata_macrura:7.44807833)'271':4.94427881)'263':1.56299286,Toromys_grandis:13.95535000)'262':1.35146625,((Dactylomys_peruanus:4.43160667,(Dactylomys_dactylinus:3.67001400,Dactylomys_boliviensis:3.67001400)'261':0.76159267)'260':5.51994190,Kannabateomys_amblyonyx:9.95154857)'259':5.35526768)'257':0.95024864,(Isothrix_barbarabrownae:4.81266000,((Isothrix_negrensis:1.99395333,Isothrix_bistriata:1.99395333)'215':1.99290500,(Isothrix_pagurus:1.46442000,Isothrix_sinnamariensis:1.46442000)'199':2.52243833)'284':0.82580167)'198':11.44440489)'174':0.09131556,(Lonchothrix_emiliae:11.25962333,(Mesomys_occultus:5.71188500,(Mesomys_hispidus:3.33069000,Mesomys_stimulax:3.33069000)'173':2.38119500)'298':5.54773833)'296':5.08875711)'301':0.05161956,((((Proechimys_hoplomyoides:11.70000000,Proechimys_guairae:11.70000000)'295':0.00000000,(((((Proechimys_longicaudatus:7.74292667,Proechimys_roberti:7.74292667)'305':1.14892333,Proechimys_cuvieri:8.89185000)'308':1.54413000,((Proechimys_quadruplicatus:2.70000000,Proechimys_oris:2.70000000)'304':5.07262800,Proechimys_simonsi:7.77262800)'294':2.66335200)'313':1.26402000,Proechimys_guyannensis:11.70000000)'317':0.00000000,Proechimys_steerei:11.70000000)'316':0.00000000)'312':0.00000000,Hoplomys_gymnurus:11.70000000)'327':3.74901143,((((((Thrichomys_aff._apereoides:1.45000000,Thrichomys_aff._laurenteus:1.45000000)'326':0.89000000,Thrichomys_apereoides:2.34000000)'332':0.68000000,Thrichomys_laurenteus:3.02000000)'331':0.48302667,Thrichomys_pachyurus:3.50302667)'325':1.74343333,Thrichomys_inermis:5.24646000)'324':3.21354000,(Thrichomys_aff._inermis:6.94000000,Thrichomys_fosteri:6.94000000)'323':1.52000000)'321':6.98901143)'311':0.95098857)'293':0.00000000,Myocastor_coypus:16.40000000)'343':0.10018415,((Euryzygomatomys_spinosus:8.44298000,(Clyomys_laticeps:6.42938000,Clyomys_bishopi:6.42938000)'346':2.01360000)'342':7.96722714,((Trinomys_albispinus:13.04867667,((Trinomys_iheringi:8.22053000,Trinomys_dimidiatus:8.22053000)'340':1.77902750,(Trinomys_moojeni:5.95000000,Trinomys_gratiosus:5.95000000)'350':4.04955750)'353':3.04911917)'349':0.01424833,((Trinomys_yonenagae:6.94589600,Trinomys_setosus:6.94589600)'339':2.63407400,(Trinomys_paratus:2.05187667,Trinomys_eliasi:2.05187667)'358':7.52809333)'361':3.48295500)'357':3.34728214)'365':0.08997701)'369':1.08564000,(Plagiodontia_aedium:12.49905000,((Mysateles_prehensilis:3.65056000,Capromys_pilorides:3.65056000)'368':2.11123000,(Geocapromys_brownii:2.49920000,Geocapromys_ingrahami:2.49920000)'364':3.26259000)'356':6.73726000)'338':5.08677415)'292':7.29460107)'377':1.67126967,(Abrocoma_bennettii:19.11507200,Abrocoma_cinerea:19.11507200)'375':7.43662289)'383':6.30366978,((Lagostomus_maximus:17.58116800,((Lagidium_peruanum:7.04966000,(Lagidium_viscacia:5.77104000,Lagidium_wolffsohni:5.77104000)'391':1.27862000)'389':2.32256000,Chinchilla_lanigera:9.37222000)'399':8.20894800)'398':6.48492969,Dinomys_branickii:24.06609769)'397':8.78926697)'396':2.92363483)'394':7.57947342)'388':3.17190486,(Trichys_fasciculata:20.45884667,(((Hystrix_africaeaustralis:6.12407333,Hystrix_cristata:6.12407333)'408':2.93154667,(Hystrix_indica:9.05562000,Hystrix_brachyurus:9.05562000)'415':0.00000000)'414':4.99832333,(Atherurus_africanus:13.27282000,Atherurus_macrourus:13.27282000)'420':0.78112333)'419':6.40490333)'413':26.07153111)'412':10.56962222);
