# Supplementary material for: Computational Modeling of Gluteus Medius Muscle Moment Arm in Caviomorph Rodents Reveals Ecomorphological Specializations
Source: Front Bioeng Biotechnol. 2022 May 25;10:806314. doi: 10.3389/fbioe.2022.806314 (PMC9174681; doi:10.3389/fbioe.2022.806314)
Supplement: Supplementary file 1 [file DataSheet1.zip › R_script_&_data/Script.R]

library(readxl)
library(tidyverse)
library(geiger)
library(phytools)
library(slouch)
library(parallel)
library(ggpubr)

plot_theme <- theme(axis.title.y = element_text(margin = margin(t = 0, r = 10, b = 0, l = 0)),
                    axis.title.x = element_text(margin = margin(t = 10, r = 0, b = 0, l = 0)),
                    panel.spacing = unit(1, "lines"),
                    panel.grid = element_blank(),
                    strip.background = element_rect(fill = "white"),
                    strip.text = element_text(size = 10),
                    aspect.ratio = 1/4,
                    axis.title = element_text(size = 12),
                    axis.text = element_text(size = 10),
                    legend.text = element_text(size = 5),
                    legend.title = element_blank(),
                    axis.line = element_line(colour = "black", size = 0.5))

#### Load IMMA and phylogeny data ####
df <- read_excel("Data.xlsx", sheet = "Data_Imma") %>%
  pivot_wider(names_from = abduct_angle, values_from = starts_with("angle")) %>%
  column_to_rownames("species")
#substitute mincae by cuvieri as single species of the genus in data
rownames(df)[rownames(df) == "Proechimys_mincae"] <- "Proechimys_cuvieri" 

phy <- read.newick("Hystricognathi_species.nwk")
phy <- drop.tip(phy, c(1:23, 193:199)) #selects Caviomorpha
plot(phy, cex = 0.3)

## match data with phylogeny
td <- treedata(phy, df)
phy_data <- td$phy 
plot(phy_data, type = "fan")
axisPhylo()

df2 <- df[match(phy_data$tip.label, rownames(df)), ]

## load femoral data
df_femur <- read_excel("Data.xlsx", sheet = "Data_Osteo") 
#substitute mincae by cuvieri as single species of the genus in data
df_femur$species[df_femur$species == "Proechimys_mincae"] <- "Proechimys_cuvieri"

df_femur <- df2 %>% 
  rownames_to_column() %>%
  rename(species = rowname) %>%
  left_join(df_femur, by = "species") %>%
  column_to_rownames("species")


#### Ancestral locomotor type estimation with large phylogeny ####
df_loco <- read_excel("Data.xlsx", sheet = "Data_Loco")
groups <- df_loco %>%
  select(species, cursorial:scansorial) %>%
  column_to_rownames("species") %>%
  as.matrix()
groups[groups == 0.333] <- 1/3
groups_over <- groups %>%
  as.data.frame() %>%
  mutate(overground = cursorial + scansorial, .keep = "unused") %>%
  as.matrix()
groups_terr <- groups %>%
  as.data.frame() %>%
  mutate(terrestrial = cursorial + fossorial, .keep = "unused") %>%
  as.matrix()

### Three groups
## Full tree
mappedtree <- make.simmap(phy, groups, model = "ARD", nsim = 1000)
plot(describe.simmap(mappedtree), type = "fan", 
     cex = 0.3, 
     fsize = 0.4, ftype = "i",
     colors = setNames(c("black", "#9e6e05", "#0dbf0d"), c("cursorial", "fossorial", "scansorial")),
     part = 0.5, offset = 15)

## Trimmed Tree
mappedtree_red <- mappedtree
for(j in 1:1000) {
  mappedtree_red[[j]] <- drop.tip.simmap(mappedtree[[j]], 
                                         phy$tip.label[phy$tip.label %in% phy_data$tip.label == F])
  mappedtree_red[[j]]$node.label <- NULL
}
plot(describe.simmap(mappedtree_red), type = "fan", 
     cex = 0.5, 
     fsize = 1, ftype = "i",
     colors = setNames(c("black", "#9e6e05", "#0dbf0d"), c("cursorial", "fossorial", "scansorial")),
     part = 0.5, offset = 5)

plot(describe.simmap(mappedtree_red), type = "phylogram", 
     cex = 0.5, 
     fsize = 1, ftype = "i",
     colors = setNames(c("black", "#9e6e05", "#0dbf0d"), c("cursorial", "fossorial", "scansorial")),
     part = 0.5)
axisPhylo(pos = 2)

### Two groups: overground vs fossorial
## Full tree
mappedtree2 <- make.simmap(phy, groups_over, model = "ARD", nsim = 1000)
plot(describe.simmap(mappedtree2), type = "fan", 
     cex = 0.3, 
     fsize = 0.4, ftype = "i",
     colors = setNames(c("black", "#9e6e05"), c("overground", "fossorial")),
     part = 0.5, offset = 15)

## Trimmed Tree
mappedtree_red2 <- mappedtree2
for(j in 1:1000) {
  mappedtree_red2[[j]] <- drop.tip.simmap(mappedtree2[[j]], 
                                          phy$tip.label[phy$tip.label %in% phy_data$tip.label == F])
  mappedtree_red2[[j]]$node.label <- NULL
}
plot(describe.simmap(mappedtree_red2), type = "fan", 
     cex = 0.5, 
     fsize = 1, ftype = "i",
     colors = setNames(c("black", "#9e6e05"), c("overground", "fossorial")),
     part = 0.5, offset = 5)


### Two groups: terrestrial vs scansorial
## Full tree
mappedtree3 <- make.simmap(phy, groups_terr, model = "ARD", nsim = 1000)
plot(describe.simmap(mappedtree3), type = "fan", 
     cex = 0.3, 
     fsize = 0.4, ftype = "i",
     colors = setNames(c("#0dbf0d", "black"), c("scansorial", "terrestrial")),
     part = 0.5, offset = 15)

## Trimmed Tree
mappedtree_red3 <- mappedtree3
for(j in 1:1000) {
  mappedtree_red3[[j]] <- drop.tip.simmap(mappedtree3[[j]], 
                                          phy$tip.label[phy$tip.label %in% phy_data$tip.label == F])
  mappedtree_red3[[j]]$node.label <- NULL
}
plot(describe.simmap(mappedtree_red3), type = "fan", 
     cex = 0.5, 
     fsize = 1, ftype = "i",
     colors = setNames(c("#0dbf0d", "black"), c("scansorial", "terrestrial")),
     part = 0.5, offset = 5)


#### Data analysis ####

## Exploratory graph
table(df2 %>% .$type_postSCM)

# Fischer 2002 ranges of motion for thigh in °
#symmetrical gaits: 34 - 126
#asymmetrical gaits, trailing limb: 45 - 115
#asymmetrical gaits, leading limb: 26 - 116

# collision limits 
#  0 abd 25, 165
# 30 abd  5, 165
# 60 abd 35,  95

df_vertline <- data.frame(abduction_angle_cat = factor(c("0° abduction", 
                                                         "30° abduction", 
                                                         "60° abduction")),
                          LOW_HitPoint = c(25,5,35),
                          UP_HitPoint = c(165, 165, 95))

df_LOW_HitPoint <- data.frame(abduction_angle_cat = factor(c("0", "30", "60")),
                       xmax = c(25,5,35), xmin = -Inf, ymin = -Inf, ymax = Inf)

df_femur %>%
  mutate(across(angle_0_0:angle_180_60, ~ .x / mean_apDia_cm)) %>%
  select(type_postSCM:angle_180_60) %>%
  group_by(type_postSCM) %>%
  summarise_if(is.numeric, list(mean, sd)) %>%
  ungroup() %>%
  pivot_longer(-1) %>%
  separate(name, into = c("waste", "extension_angle_cat", "abduction_angle_cat", "fun"), sep = "_") %>%
  select(-waste) %>%
  pivot_wider(names_from = "fun", values_from = "value") %>%
  rename(MEAN = fn1, SD = fn2) %>%
  mutate(UPPER = ifelse(type_postSCM == "cursorial", MEAN + SD/sqrt(9),
                        ifelse(type_postSCM == "fossorial", MEAN + SD/sqrt(5), MEAN + SD/sqrt(4))),
         LOWER = ifelse(type_postSCM == "cursorial", MEAN - SD/sqrt(9),
                        ifelse(type_postSCM == "fossorial", MEAN - SD/sqrt(5), MEAN - SD/sqrt(4))),
         abduction_angle_cat = rep(c("0° abduction", "30° abduction", "60° abduction"), 57),
         extension_angle = as.numeric(extension_angle_cat)) %>%
  ggplot(aes(x = extension_angle, y = MEAN, col = type_postSCM)) + 
  geom_line() +
  geom_point(size = 1) +
  geom_ribbon(aes(ymin = LOWER, ymax = UPPER, fill = type_postSCM, color = NULL), alpha = 0.1) +
  geom_vline(data = df_vertline, 
             aes(xintercept = LOW_HitPoint), color = "grey", size = 0.5) +
  geom_vline(data = df_vertline, 
             aes(xintercept = UP_HitPoint), color = "grey", size = 0.5) +
  geom_vline(xintercept = c(26, 126), linetype = "dashed") +
  geom_vline(xintercept = c(40, 80, 120)) +
  facet_grid(rows = vars(abduction_angle_cat)) +
  #geom_rect(data = df_LOW_HitPoint, 
  #          aes(xmin = xmin, xmax = xmax, ymin = ymin, ymax = ymax, color = NULL, fill = "light grey")) +
  #geom_rect(data = df_vertline, 
  #          aes(xmin = UP_HitPoint, xmax = 180, ymin = 0, ymax = 0.12)) +
  scale_x_continuous(breaks = seq(0, 180, by = 10), 
                     expand = expansion()) +
  scale_y_continuous(breaks = seq(0.2, 2.2, by = 0.4), limits = c(0, 2.4), 
                     expand = expansion()) +
  ylab("Normalised IMMA") +
  xlab("Extension angle [°]") +
  theme_bw() + plot_theme +
  scale_color_manual(values = c("black",
                                "#9e6e05",
                                "#0dbf0d"), aesthetics = c("colour", "fill"))
ggsave("IMMA_dia.pdf", plot = last_plot(), device = "pdf",
       width = 180, units = "mm")

df_supp <- df_femur %>%
  mutate(across(angle_0_0:angle_180_60, ~ .x / mean_apDia_cm)) %>%
  select(type_postSCM:angle_180_60) %>%
  rownames_to_column(var = "species") %>%
  pivot_longer(angle_0_0:angle_180_60) %>%
  separate(name, into = c("waste", "extension_angle_cat", "abduction_angle_cat"), sep = "_") %>%
  filter(abduction_angle_cat == "30") %>%
  select(-c("waste", "abduction_angle_cat")) %>%
  mutate(extension_angle = as.numeric(extension_angle_cat), .keep = "unused")
  
plot_supp_curs <- df_supp %>%
  filter(type_postSCM == "cursorial") %>%
  ggplot(aes(x = extension_angle, y = value, col = species)) + 
  geom_line() +
  geom_point(size = 1) +
  scale_x_continuous(breaks = seq(0, 180, by = 10), 
                     expand = expansion()) +
  scale_y_continuous(breaks = seq(0, 2.5, by = 0.5), limits = c(0, 2.5), 
                     expand = expansion()) +
  ylab("Normalised IMMA") +
  xlab("") +
  theme_bw() + plot_theme + theme(aspect.ratio = 1/2) #+ theme(legend.position = "none")

plot_supp_foss <- df_supp %>%
  filter(type_postSCM == "fossorial") %>%
  ggplot(aes(x = extension_angle, y = value, col = species)) + 
  geom_line() +
  geom_point(size = 1) +
  scale_x_continuous(breaks = seq(0, 180, by = 10), 
                     expand = expansion()) +
  scale_y_continuous(breaks = seq(0, 2.5, by = 0.5), limits = c(0, 2.5), 
                     expand = expansion()) +
  ylab("Normalised IMMA") +
  xlab("") +
  theme_bw() + plot_theme + theme(aspect.ratio = 1/2) #+ theme(legend.position = "none")

plot_supp_scan <- df_supp %>%
  filter(type_postSCM == "scansorial") %>%
  ggplot(aes(x = extension_angle, y = value, col = species)) + 
  geom_line() +
  geom_point(size = 1) +
  scale_x_continuous(breaks = seq(0, 180, by = 10), 
                     expand = expansion()) +
  scale_y_continuous(breaks = seq(0, 2.5, by = 0.5), limits = c(0, 2.5), 
                     expand = expansion()) +
  ylab("Normalised IMMA") +
  xlab("Extension angle [°]") +
  theme_bw() + plot_theme + theme(aspect.ratio = 1/2) #+ theme(legend.position = "none")

ggarrange(plot_supp_curs, plot_supp_foss, plot_supp_scan, ncol = 1)


## Model comparison
# define traits
trait40 <- df_femur %>% .$angle_40_30
names(trait40) <- rownames(df_femur)
trait80 <- df_femur %>% .$angle_80_3
names(trait80) <- rownames(df_femur)
trait120 <- df_femur %>% .$angle_120_30
names(trait120) <- rownames(df_femur)
osteo_IL <- df_femur %>% .$in_lever_cm
names(osteo_IL) <- rownames(df_femur)


# define femoral diameter as co-variate
fem_dia <- as.matrix(df_femur$mean_apDia_cm)
rownames(fem_dia) <- rownames(df_femur)

# define regimes OU3
groups_fix <- as.matrix(df_femur$type_postSCM)
rownames(groups_fix) <- rownames(df_femur)

plot(describe.simmap(mappedtree_red), type = "phylogram")
nodelabels(cex = 0.4)
tiplabels(cex = 0.4)

regimes_OU3 <- c(rep("cursorial", length(19:27)), "scansorial", "cursorial", 
                 rep("fossorial", length(30:33)), rep("cursorial", length(34:35)))
phy_data_OU3 <- phy_data
plot(phy_data_OU3, cex = 0.5)
nodelabels(regimes_OU3, cex = 0.6)
phy_data_OU3$node.label <- regimes_OU3


# regimes OU2 with overground
groups_over_fix <- as.matrix(df_femur$type_postSCM)
rownames(groups_over_fix) <- rownames(df_femur)
groups_over_fix[groups_over_fix == "cursorial" | groups_over_fix == "scansorial"] <- "overground"

plot(describe.simmap(mappedtree_red2), type = "phylogram")

regimes_OU2over <- c(rep("overground", length(19:35)))
phy_data_OU2over <- phy_data
plot(phy_data_OU2over, cex = 0.5)
nodelabels(regimes_OU2over, cex = 0.6)
phy_data_OU2over$node.label <- regimes_OU2over


# regimes OU2 with terrestrial
groups_terr_fix <- as.matrix(df_femur$type_postSCM)
rownames(groups_terr_fix) <- rownames(df_femur)
groups_terr_fix[groups_terr_fix == "cursorial" | groups_over_fix == "fossorial"] <- "terrestrial"

plot(describe.simmap(mappedtree_red3), type = "phylogram")
nodelabels(cex = 0.4)
tiplabels(cex = 0.4)

regimes_OU2terr <- c(rep("terrestrial", length(19:27)), "scansorial", rep("terrestrial", length(29:35)))
phy_data_OU2terr <- phy_data
plot(phy_data_OU2terr, cex = 0.5)
nodelabels(regimes_OU2terr, cex = 0.6)
phy_data_OU2terr$node.label <- regimes_OU2terr


#### models 40° ####
# OU3
Retr40_OU3 <- slouch.fit(phy_data_OU3, 
                         hl_values = seq(0.001, 40, length.out = 150),
                         vy_values = seq(0.01, 0.10, length.out = 50),
                         species = rownames(df_femur), 
                         response = log(trait40), 
                         fixed.fact = groups_fix, 
                         direct.cov = log(fem_dia),
                         hillclimb = F,
                         nCores = 4)

par(mar = c(2, 2, 2, 2))
summary(Retr40_OU3)
regimeplot(Retr40_OU3)
Retr40_OU3$modfit$SIC
Retr40_OU3$modfit$AICc
hist(Retr40_OU3$beta_primary$residuals, breaks = 8, main = NULL, xlab = "Residual")

# OU2over
Retr40_OU2over <- slouch.fit(phy_data_OU2over, 
                             hl_values = lseq(0.001, 100, length.out = 150),
                             vy_values = lseq(0.02, 0.5, length.out = 50),
                             species = rownames(df_femur), 
                             response = log(trait40), 
                             fixed.fact = groups_over_fix, 
                             direct.cov = log(fem_dia),
                             hillclimb = F,
                             nCores = 4)

par(mar = c(2, 2, 2, 2))
summary(Retr40_OU2over)
regimeplot(Retr40_OU2over)
Retr40_OU2over$modfit$SIC
Retr40_OU2over$modfit$AICc
hist(Retr40_OU2over$beta_primary$residuals, breaks = 8, main = NULL, xlab = "Residual")

# OU2terr
Retr40_OU2terr <- slouch.fit(phy_data_OU2terr, 
                             hl_values = seq(0.001, 40, length.out = 150),
                             vy_values = seq(0.01, 0.1, length.out = 50),
                             species = rownames(df_femur), 
                             response = log(trait40), 
                             fixed.fact = groups_terr_fix, 
                             direct.cov = log(fem_dia),
                             hillclimb = F,
                             nCores = 4)

par(mar = c(2, 2, 2, 2))
summary(Retr40_OU2terr)
regimeplot(Retr40_OU2terr)
Retr40_OU2terr$modfit$SIC
Retr40_OU2terr$modfit$AICc
hist(Retr40_OU2terr$beta_primary$residuals, breaks = 8, main = NULL, xlab = "Residual")

# OU1
Retr40_OU1 <- slouch.fit(phy_data, 
                         hl_values = lseq(0.001, 100, length.out = 150),
                         vy_values = lseq(0.01, 0.5, length.out = 50),
                         species = rownames(df_femur), 
                         response = log(trait40), 
                         direct.cov = log(fem_dia),
                         hillclimb = F,
                         nCores = 4)

par(mar = c(2, 2, 2, 2))
summary(Retr40_OU1)
Retr40_OU1$modfit$SIC
Retr40_OU1$modfit$AICc
hist(Retr40_OU1$beta_primary$residuals, breaks = 8, main = NULL, xlab = "Residual")

# BM
Retr40_BM <- brown.fit(phy_data, 
                       sigma2_y_values  = seq(0.001,0.006, length.out = 150),
                         species = rownames(df_femur), 
                         response = log(trait40), 
                         direct.cov = log(fem_dia),
                         hillclimb = F,
                         nCores = 4)

par(mar = c(2, 2, 2, 2))
summary(Retr40_BM)
Retr40_BM$modfit$SIC
Retr40_BM$modfit$AICc
hist(Retr40_BM$beta_primary$residuals, breaks = 8, main = NULL, xlab = "Residual")


#### models 80° ####
# OU3
Retr80_OU3 <- slouch.fit(phy_data_OU3, 
                         hl_values = seq(0.001, 40, length.out = 150),
                         vy_values = seq(0.003, 0.025, length.out = 50),
                         species = rownames(df_femur), 
                         response = log(trait80), 
                         fixed.fact = groups_fix, 
                         direct.cov = log(fem_dia),
                         hillclimb = F,
                         nCores = 4)

par(mar = c(2, 2, 2, 2))
summary(Retr80_OU3)
Retr80_OU3$modfit$SIC
Retr80_OU3$modfit$AICc
hist(Retr80_OU3$beta_primary$residuals, breaks = 8, main = NULL, xlab = "Residual")

# OU2over
Retr80_OU2over <- slouch.fit(phy_data_OU2over, 
                             hl_values = lseq(0.001, 100, length.out = 150),
                             vy_values = lseq(0.003, 0.1, length.out = 50),
                             species = rownames(df_femur), 
                             response = log(trait80), 
                             fixed.fact = groups_over_fix, 
                             direct.cov = log(fem_dia),
                             hillclimb = F,
                             nCores = 4)

par(mar = c(2, 2, 2, 2))
summary(Retr80_OU2over)
Retr80_OU2over$modfit$SIC
Retr80_OU2over$modfit$AICc
hist(Retr80_OU2over$beta_primary$residuals, breaks = 8, main = NULL, xlab = "Residual")

# OU2terr
Retr80_OU2terr <- slouch.fit(phy_data_OU2terr, 
                             hl_values = seq(0.001, 50, length.out = 150),
                             vy_values = seq(0.004, 0.03, length.out = 50),
                             species = rownames(df_femur), 
                             response = log(trait80), 
                             fixed.fact = groups_terr_fix, 
                             direct.cov = log(fem_dia),
                             hillclimb = F,
                             nCores = 4)

par(mar = c(2, 2, 2, 2))
summary(Retr80_OU2terr)
Retr80_OU2terr$modfit$SIC
Retr80_OU2terr$modfit$AICc
hist(Retr80_OU2terr$beta_primary$residuals, breaks = 8, main = NULL, xlab = "Residual")

# OU1
Retr80_OU1 <- slouch.fit(phy_data, 
                         hl_values = lseq(0.001, 100, length.out = 150),
                         vy_values = lseq(0.01, 0.1, length.out = 50),
                         species = rownames(df_femur), 
                         response = log(trait80), 
                         direct.cov = log(fem_dia),
                         hillclimb = F,
                         nCores = 4)

par(mar = c(2, 2, 2, 2))
summary(Retr80_OU1)
Retr80_OU1$modfit$SIC
Retr80_OU1$modfit$AICc
hist(Retr80_OU1$beta_primary$residuals, breaks = 8, main = NULL, xlab = "Residual")

# BM
Retr80_BM <- brown.fit(phy_data, 
                       sigma2_y_values  = lseq(0.0003,0.003, length.out = 150),
                       species = rownames(df_femur), 
                       response = log(trait80), 
                       direct.cov = log(fem_dia),
                       hillclimb = F,
                       nCores = 4)

par(mar = c(2, 2, 2, 2))
summary(Retr80_BM)
Retr80_BM$modfit$SIC
Retr80_BM$modfit$AICc
hist(Retr80_BM$beta_primary$residuals, breaks = 8, main = NULL, xlab = "Residual")


#### models 120° ####
# OU3
Retr120_OU3 <- slouch.fit(phy_data_OU3, 
                          hl_values = seq(0.001, 22, length.out = 150),
                          vy_values = seq(0.003, 0.02, length.out = 50),
                          species = rownames(df_femur), 
                          response = log(trait120), 
                          fixed.fact = groups_fix, 
                          direct.cov = log(fem_dia),
                          hillclimb = F,
                          nCores = 4)

par(mar = c(2, 2, 2, 2))
summary(Retr120_OU3)
Retr120_OU3$modfit$SIC
Retr120_OU3$modfit$AICc
hist(Retr120_OU3$beta_primary$residuals, breaks = 8, main = NULL, xlab = "Residual")

# OU2over
Retr120_OU2over <- slouch.fit(phy_data_OU2over, 
                              hl_values = lseq(0.001, 100, length.out = 150),
                              vy_values = lseq(0.005, 0.1, length.out = 50),
                              species = rownames(df_femur), 
                              response = log(trait120), 
                              fixed.fact = groups_over_fix, 
                              direct.cov = log(fem_dia),
                              hillclimb = F,
                              nCores = 4)
par(mar = c(2, 2, 2, 2))
summary(Retr120_OU2over)
Retr120_OU2over$modfit$SIC
Retr120_OU2over$modfit$AICc
hist(Retr120_OU2over$beta_primary$residuals, breaks = 8, main = NULL, xlab = "Residual")

# OU2terr
Retr120_OU2terr <- slouch.fit(phy_data_OU2terr, 
                              hl_values = seq(0.001, 35, length.out = 150),
                              vy_values = seq(0.004, 0.025, length.out = 50),
                              species = rownames(df_femur), 
                              response = log(trait120), 
                              fixed.fact = groups_terr_fix, 
                              direct.cov = log(fem_dia),
                              hillclimb = F,
                              nCores = 4)

par(mar = c(2, 2, 2, 2))
summary(Retr120_OU2terr)
Retr120_OU2terr$modfit$SIC
Retr120_OU2terr$modfit$AICc
hist(Retr120_OU2terr$beta_primary$residuals, breaks = 8, main = NULL, xlab = "Residual")

# OU1
Retr120_OU1 <- slouch.fit(phy_data, 
                          hl_values = lseq(0.001, 100, length.out = 150),
                          vy_values = lseq(0.001, 0.1, length.out = 50),
                          species = rownames(df_femur), 
                          response = log(trait120), 
                          direct.cov = log(fem_dia),
                          hillclimb = F,
                          nCores = 4)

par(mar = c(2, 2, 2, 2))
summary(Retr120_OU1)
Retr120_OU1$modfit$SIC
Retr120_OU1$modfit$AICc
hist(Retr120_OU1$beta_primary$residuals, breaks = 8, main = NULL, xlab = "Residual")

# BM
Retr120_BM <- brown.fit(phy_data, 
                       sigma2_y_values  = lseq(0.0003,0.003, length.out = 150),
                       species = rownames(df_femur), 
                       response = log(trait120), 
                       direct.cov = log(fem_dia),
                       hillclimb = F,
                       nCores = 4)

par(mar = c(2, 2, 2, 2))
summary(Retr120_BM)
Retr120_BM$modfit$SIC
Retr120_BM$modfit$AICc
hist(Retr120_BM$beta_primary$residuals, breaks = 8, main = NULL, xlab = "Residual")


#### models osteological in-lever ####
# OU3
osteoIL_OU3 <- slouch.fit(phy_data_OU3, 
                         hl_values = seq(0.001, 17, length.out = 150),
                         vy_values = seq(0.001, 0.015, length.out = 50),
                         species = rownames(df_femur), 
                         response = log(osteo_IL), 
                         fixed.fact = groups_fix, 
                         direct.cov = log(fem_dia),
                         hillclimb = F,
                         nCores = 4)

par(mar = c(2, 2, 2, 2))
summary(osteoIL_OU3)
osteoIL_OU3$modfit$SIC
osteoIL_OU3$modfit$AICc
hist(osteoIL_OU3$beta_primary$residuals, breaks = 8, main = NULL, xlab = "Residual")

# OU2over
osteoIL_OU2over <- slouch.fit(phy_data_OU2over, 
                             hl_values = seq(0.001, 23, length.out = 150),
                             vy_values = seq(0.003, 0.02, length.out = 50),
                             species = rownames(df_femur), 
                             response = log(osteo_IL), 
                             fixed.fact = groups_over_fix, 
                             direct.cov = log(fem_dia),
                             hillclimb = F,
                             nCores = 4)

par(mar = c(2, 2, 2, 2))
summary(osteoIL_OU2over)
osteoIL_OU2over$modfit$SIC
osteoIL_OU2over$modfit$AICc
hist(osteoIL_OU2over$beta_primary$residuals, breaks = 8, main = NULL, xlab = "Residual")

# OU2terr
osteoIL_OU2terr <- slouch.fit(phy_data_OU2terr, 
                              hl_values = seq(0.001, 20, length.out = 150),
                              vy_values = seq(0.002, 0.02, length.out = 50),
                             species = rownames(df_femur), 
                             response = log(osteo_IL), 
                             fixed.fact = groups_terr_fix, 
                             direct.cov = log(fem_dia),
                             hillclimb = F,
                             nCores = 4)

par(mar = c(2, 2, 2, 2))
summary(osteoIL_OU2terr)
osteoIL_OU2terr$modfit$SIC
osteoIL_OU2terr$modfit$AICc
hist(osteoIL_OU2terr$beta_primary$residuals, breaks = 8, main = NULL, xlab = "Residual")

# OU1
osteoIL_OU1 <- slouch.fit(phy_data, 
                          hl_values = seq(0.001, 30, length.out = 150),
                          vy_values = seq(0.005, 0.03, length.out = 50),
                         species = rownames(df_femur), 
                         response = log(osteo_IL), 
                         direct.cov = log(fem_dia),
                         hillclimb = F,
                         nCores = 4)

par(mar = c(2, 2, 2, 2))
summary(osteoIL_OU1)
osteoIL_OU1$modfit$SIC
osteoIL_OU1$modfit$AICc
hist(osteoIL_OU1$beta_primary$residuals, breaks = 8, main = NULL, xlab = "Residual")

# BM
osteo_IL_BM <- brown.fit(phy_data, 
                        sigma2_y_values  = lseq(0.0003,0.003, length.out = 150),
                        species = rownames(df_femur), 
                        response = log(osteo_IL), 
                        direct.cov = log(fem_dia),
                        hillclimb = F,
                        nCores = 4)

par(mar = c(2, 2, 2, 2))
summary(osteo_IL_BM)
osteo_IL_BM$modfit$SIC
osteo_IL_BM$modfit$AICc
hist(osteo_IL_BM$beta_primary$residuals, breaks = 8, main = NULL, xlab = "Residual")


reg_plot_df1 <- df_femur %>%
  rownames_to_column("species") %>%
  select(species, angle_40_30, angle_80_30, angle_120_30, 
         in_lever_cm, mean_apDia_cm, type_postSCM) %>%
  pivot_longer(angle_40_30:in_lever_cm) %>%
  mutate(name = as_factor(name)) %>%
  arrange(name)

reg_plot_df2 <- data.frame(intercept = c(-0.2341681 , -0.3064240, 0.1329213,
                                         0.3845735, 0.3003379, 0.5943513,
                                         0.5893281, 0.4948017, 0.7443877,
                                         0.6256872 , 0.5379264, 0.7502279),
                           slope = c(0.8381537, 0.8381537, 0.8381537,
                                     0.9688357, 0.9688357, 0.9688357,
                                     1.099564, 1.099564, 1.099564,
                                     1.066003, 1.066003, 1.066003),
                           type_postSCM = rep(c("cursorial", "fossorial", "scansorial"), 4),
                           name = as_factor(rep(c("angle_40_30", "angle_80_30", 
                                                  "angle_120_30", "in_lever_cm"), each = 3)))


ggplot(reg_plot_df1, aes(x = mean_apDia_cm, y = value, color = type_postSCM, label = "species")) +
  geom_point() +
  #geom_text(aes(label = species), hjust = 0, vjust = 0, size = 2) +
  scale_color_manual(values = c("black", "#9e6e05", "#0dbf0d"), 
                     aesthetics = c("colour", "fill")) +
  facet_grid(~ name) +
  xlab("Antero-posterior diameter of femoral midshaft [cm]") + ylab("IMMA [cm]") +
  scale_y_continuous(trans='log', breaks = c(0.25, 0.5, 1, 2, 4), limits = c(0.2, 4)) + 
  scale_x_continuous(trans='log', breaks = c(0.25, 0.5, 1, 2), limits = c(0.2, 2.5)) +
  theme_classic() +
  theme(legend.title = element_blank(),
        aspect.ratio = 1) +
  geom_abline(data = reg_plot_df2, aes(intercept = intercept, slope = slope, color = type_postSCM)) 
ggsave("reg_plot.pdf", plot = last_plot(), device = "pdf")
